# Supplementary material for: NAD+ prevents septic shock-induced death by non-canonical inflammasome blockade and IL-10 cytokine production in macrophages
Source: eLife. 2024 Feb 19;12:RP88686. doi: 10.7554/eLife.88686 (PMC10942599; doi:10.7554/eLife.88686)
Supplement: Figure 1—source data 4. [file elife-88686-fig1-data4.zip]

Archive with 36 entries (36 files):
- Kidney NAD+/Kidney_H&E_20x_NAD+_1.jpg
- Kidney NAD+/Kidney_H&E_20x_NAD+_2.jpg
- Kidney NAD+/Kidney_H&E_20x_NAD+_3.jpg
- Kidney NAD+/Kidney_H&E_20x_NAD+_4.jpg
- Kidney NAD+/Kidney_H&E_20x_NAD+_5.jpg
- Kidney NAD+/Kidney_H&E_20x_NAD+_6.jpg
- Kidney PBS/Kidney_H&E_20x_PBS_1.jpg
- Kidney PBS/Kidney_H&E_20x_PBS_2.jpg
- Kidney PBS/Kidney_H&E_20x_PBS_3.jpg
- Kidney PBS/Kidney_H&E_20x_PBS_4.jpg
- Kidney PBS/Kidney_H&E_20x_PBS_5.jpg
- Kidney PBS/Kidney_H&E_20x_PBS_6.jpg
- Kidney PBS/Kidney_H&E_20x_PBS_7.jpg
- Kidney PBS/Kidney_H&E_20x_PBS_8.jpg
- Liver NAD+/Liver_H&E_20x_NAD_1.jpg
- Liver NAD+/Liver_H&E_20x_NAD_2.jpg
- Liver NAD+/Liver_H&E_20x_NAD_3.jpg
- Liver NAD+/Liver_H&E_20x_NAD_4.jpg
- Liver NAD+/Liver_H&E_20x_NAD_5.jpg
- Liver PBS/Liver_H&E_20x_PBS_1.jpg
- Liver PBS/Liver_H&E_20x_PBS_2.jpg
- Liver PBS/Liver_H&E_20x_PBS_3.jpg
- Liver PBS/Liver_H&E_20x_PBS_4.jpg
- Liver PBS/Liver_H&E_20x_PBS_5.jpg
- Liver PBS/Liver_H&E_20x_PBS_6.jpg
- Liver PBS/Liver_H&E_20x_PBS_7.jpg
- Lung NAD+/Lung_H&E_20x_NAD_1.jpg
- Lung NAD+/Lung_H&E_20x_NAD_2.jpg
- Lung NAD+/Lung_H&E_20x_NAD_3.jpg
- Lung NAD+/Lung_H&E_20x_NAD_4.jpg
- Lung NAD+/Lung_H&E_20x_NAD_5.jpg
- Lung PBS/Lung_H&E_20x_PBS_1.jpg
- Lung PBS/Lung_H&E_20x_PBS_2.jpg
- Lung PBS/Lung_H&E_20x_PBS_3.jpg
- Lung PBS/Lung_H&E_20x_PBS_4.jpg
- Lung PBS/Lung_H&E_20x_PBS_5.jpg
