# Supplementary material for: NAD+ prevents septic shock-induced death by non-canonical inflammasome blockade and IL-10 cytokine production in macrophages
Source: eLife. 2024 Feb 19;12:RP88686. doi: 10.7554/eLife.88686 (PMC10942599; doi:10.7554/eLife.88686)
Supplement: Figure 1—figure supplement 1—source data 1. [file elife-88686-fig1-figsupp1-data1.zip]

Archive with 17 entries (17 files):
- Ileum NAD+/Ileum_H&E_20x_NAD_1_JI_(c1).TIF
- Ileum NAD+/Ileum_H&E_20x_NAD_2_JI_(c1).TIF
- Ileum NAD+/Ileum_H&E_20x_NAD_3_JI_(c1).TIF
- Ileum NAD+/Ileum_H&E_20x_NAD_4_JI_(c1).TIF
- Ileum NAD+/Ileum_H&E_20x_NAD_5_JI_(c1).TIF
- Ileum PBS/Ileum_H&E_20x_LPS_1_JI_(c1).TIF
- Ileum PBS/Ileum_H&E_20x_LPS_2_JI_(c1).TIF
- Ileum PBS/Ileum_H&E_20x_PBS_3_JI_(c1).TIF
- Ileum PBS/Ileum_H&E_20x_PBS_4_JI_(c1).TIF
- Spleen NAD+/Spleen_H&E_20x_NAD_1_JI_(c1).TIF
- Spleen NAD+/Spleen_H&E_20x_NAD_2_JI_(c1).TIF
- Spleen NAD+/Spleen_H&E_20x_NAD_3_JI_(c1).TIF
- Spleen NAD+/Spleen_H&E_20x_NAD_4_JI_(c1).TIF
- Spleen PBS/Spleen_H&E_20x_PBS_1_JI_(c1).TIF
- Spleen PBS/Spleen_H&E_20x_PBS_2_JI_(c1).TIF
- Spleen PBS/Spleen_H&E_20x_PBS_3_JI_(c1).TIF
- Spleen PBS/Spleen_H&E_20x_PBS_4_JI_(c1).TIF
