# Supplementary material for: NAD+ prevents septic shock-induced death by non-canonical inflammasome blockade and IL-10 cytokine production in macrophages
Source: eLife. 2024 Feb 19;12:RP88686. doi: 10.7554/eLife.88686 (PMC10942599; doi:10.7554/eLife.88686)
Supplement: Figure 2—source data 1. [file elife-88686-fig2-data1.zip]

Archive with 11 entries (11 files):
- Figure 2A. Canonical Inflammasome Actin.pdf
- Figure 2A. Canonical Inflammasome Casp 1,IL-1beta.pdf
- Figure 2A. Canonical Inflammasome GSDMD, Pro-Casp 11, Casp 11.pdf
- Figure 2A. Canonical Inflammasome NLRP3 & Pro-Casp 1.pdf
- Figure 2A. Non Canonical Inflammasome Actin.pdf
- Figure 2A. Non Canonical Inflammasome Casp 1.pdf
- Figure 2A. Non Canonical Inflammasome GSDMD.pdf
- Figure 2A. Non Canonical Inflammasome IL-1beta.pdf
- Figure 2A. Non Canonical Inflammasome NLRP3.pdf
- Figure 2A. Non Canonical Inflammasome Pro-Casp 1.pdf
- Figure 2A. Non Canonical Inflammasome Pro-Casp 11, Casp 11.pdf
