# Supplementary material for: NAD+ prevents septic shock-induced death by non-canonical inflammasome blockade and IL-10 cytokine production in macrophages
Source: eLife. 2024 Feb 19;12:RP88686. doi: 10.7554/eLife.88686 (PMC10942599; doi:10.7554/eLife.88686)
Supplement: Figure 2—source data 2. [file elife-88686-fig2-data2.zip]

Archive with 11 entries (11 files):
- Figure 2A. Canonical Inflammasome Actin Highlighted.pdf
- Figure 2A. Canonical Inflammasome Caspase 1,IL-1beta Highlighted.pdf
- Figure 2A. Canonical Inflammasome GSDMD, Pro-Casp 11, Casp 11 Highlighted.pdf
- Figure 2A. Canonical Inflammasome NLRP3 & Pro-Caspase 1 Highlighted.pdf
- Figure 2A. Non Canonical Inflammasome Actin Highlighted.pdf
- Figure 2A. Non Canonical Inflammasome Caspase 1 Highlighted.pdf
- Figure 2A. Non Canonical Inflammasome GSDMD Highlighted.pdf
- Figure 2A. Non Canonical Inflammasome IL-1beta Highlighted.pdf
- Figure 2A. Non Canonical Inflammasome NLRP3 Highlighted.pdf
- Figure 2A. Non Canonical Inflammasome Pro Casp 1 Highlighted.pdf
- Figure 2A. Non Canonical Inflammasome Pro-Caspase 11 and Caspase 11.pdf
