# Supplementary material for: NAD+ prevents septic shock-induced death by non-canonical inflammasome blockade and IL-10 cytokine production in macrophages
Source: eLife. 2024 Feb 19;12:RP88686. doi: 10.7554/eLife.88686 (PMC10942599; doi:10.7554/eLife.88686)
Supplement: Figure 2—source data 4. [file elife-88686-fig2-data4.zip]

Archive with 5 entries (5 files):
- Figure 2 Source Data 3 Fig. 2C Caspase Staining Graph Data.xlsx
- NAD_16h_10x.tif
- NAD_4h_10x.tif
- PBS_16h_10x.tif
- PBS_4h_10x.tif
