# Supplementary material for: NAD+ prevents septic shock-induced death by non-canonical inflammasome blockade and IL-10 cytokine production in macrophages
Source: eLife. 2024 Feb 19;12:RP88686. doi: 10.7554/eLife.88686 (PMC10942599; doi:10.7554/eLife.88686)
Supplement: Figure 2—source data 5. [file elife-88686-fig2-data5.zip]

Archive with 10 entries (10 files):
- NAD 0h.tif
- NAD 24h.tif
- NAD 48h.tif
- NAD 72.tif
- NAD 96h.tif
- PBS 0h.tif
- PBS 24h.tif
- PBS 48h.tif
- PBS 72h.tif
- PBS 96h.tif
