# Supplementary material for: NAD+ prevents septic shock-induced death by non-canonical inflammasome blockade and IL-10 cytokine production in macrophages
Source: eLife. 2024 Feb 19;12:RP88686. doi: 10.7554/eLife.88686 (PMC10942599; doi:10.7554/eLife.88686)
Supplement: Figure 2—source data 6. [file elife-88686-fig2-data6.zip]

Archive with 12 entries (12 files):
- Figure 2 Source Data 5 Fig. 2E LPS Transfection.xlsx
- Figure NAD 63x 1.tif
- Figure NAD 63x 2.tif
- Figure NAD 63x 3.tif
- Figure NAD 63x 4.tif
- Figure NAD 63x 5.tif
- Figure NO CTB 63x.tif
- Figure PBS 63x 1.tif
- Figure PBS 63x 2.tif
- Figure PBS 63x 3.tif
- Figure PBS 63x 4.tif
- Figure PBS 63x 5.tif
