# Supplementary material for: NAD+ prevents septic shock-induced death by non-canonical inflammasome blockade and IL-10 cytokine production in macrophages
Source: eLife. 2024 Feb 19;12:RP88686. doi: 10.7554/eLife.88686 (PMC10942599; doi:10.7554/eLife.88686)
Supplement: Figure 2—figure supplement 1—source data 3. [file elife-88686-fig2-figsupp1-data3.zip]

Archive with 12 entries (12 files):
- NFKB P65/NAD-NFKB-1.jpg
- NFKB P65/NAD-NFKB-2.jpg
- NFKB P65/NAD-NFKB-3.jpg
- NFKB P65/NAD-NFKB-4.jpg
- NFKB P65/PBS-NFKB-1.jpg
- NFKB P65/PBS-NFKB-2.jpg
- NFKB P65/PBS-NFKB-3.jpg
- NFKB P65/PBS-NFKB-4.jpg
- p52/N-NFKB-2b.czi
- p52/P-NFKB-2b.czi
- Phospho NFKB-p65/NAD-NFKB.jpg
- Phospho NFKB-p65/PBS-NFKB.jpg
