# Supplementary material for: NAD+ prevents septic shock-induced death by non-canonical inflammasome blockade and IL-10 cytokine production in macrophages
Source: eLife. 2024 Feb 19;12:RP88686. doi: 10.7554/eLife.88686 (PMC10942599; doi:10.7554/eLife.88686)
Supplement: Figure 2—figure supplement 2—source data 1. [file elife-88686-fig2-figsupp2-data1.zip]

Archive with 5 entries (5 files):
- Unstim 0h.tif
- Unstim 24h.tif
- Unstim 48h.tif
- Unstim 72h.tif
- Unstim 96h.tif
