# Supplementary material for: NAD+ prevents septic shock-induced death by non-canonical inflammasome blockade and IL-10 cytokine production in macrophages
Source: eLife. 2024 Feb 19;12:RP88686. doi: 10.7554/eLife.88686 (PMC10942599; doi:10.7554/eLife.88686)
Supplement: Figure 3—source data 5. [file elife-88686-fig3-data5.zip]

Archive with 2 entries (2 files):
- Figure 3G. Phospho Stat 1 Highlighted.pdf
- Figure 3G. Stat 1 Highlighted.pdf
