# Supplementary material for: NAD+ prevents septic shock-induced death by non-canonical inflammasome blockade and IL-10 cytokine production in macrophages
Source: eLife. 2024 Feb 19;12:RP88686. doi: 10.7554/eLife.88686 (PMC10942599; doi:10.7554/eLife.88686)
Supplement: Figure 5—source data 3. [file elife-88686-fig5-data3.zip]

Archive with 1 entries (1 files):
- eLife-VOR-RA-2023-88686/Figure 5 Source Data 3 Fig. 5C FACS CD4 and CD8 T cells.xlsx
